# Supplementary material for: On the Effect of Vibrotactile Stimulation in Essential Tremor
Source: Healthcare (Basel). 2024 Feb 9;12(4):448. doi: 10.3390/healthcare12040448 (PMC10888095; doi:10.3390/healthcare12040448)
Supplement: Supplementary file 1 [file healthcare-12-00448-s001.zip]

Archive with 1 entries (1 files):
- healthcare-2716600-supplementary.pdf
